# Supplementary material for: An individual with Sarmatian-related ancestry in Roman Britain
Source: Curr Biol. Author manuscript; Available in PMC 2025 Jun 24. (PMC7617811; doi:10.1016/j.cub.2023.11.049)
Supplement: Data S2 [file EMS206332-supplement-Data_S2.xlsx]

## Sheet: A
Data S2 A. f4-statistics. A) f4(South_Africa_400BP, England_IA; Roman individual, PopX), B) f4(South_Africa_400BP, Roman individual; PopX, Russia_Sarmatian_PonticSteppe), C) f4(South_Africa_400BP, Roman individual; Russia_Sarmatian_Alan, PopX). Roman individual is either Offord Cluny 203645 (highlighted in bold and yellow) or individuals previously published from the Roman cemetery in Driffield T…
A) f4(South_Africa_400BP, England_IA; Roman individual, PopX)
Outgroup	Pop1	Pop2	Pop3	f4	SE	Z-score	SNPs	jackknife_blocks	chr_Outgroup	chr_Pop1	chr_Pop2	chr_Pop3
South_Africa_400BP	England_IA	3DT16	Russia_Sarmatian_Alan	-0.0080302	0.00113688	-7.06339	391382	559	8	10	2	10
South_Africa_400BP	England_IA	OffordCluny203645	Russia_Sarmatian_Alan	-4.97e-05	0.00107398	-0.0462814	767050	561	8	10	2	10
South_Africa_400BP	England_IA	6DT18	Russia_Sarmatian_Alan	-0.0085502	0.00115931	-7.37524	526966	561	8	10	2	10
South_Africa_400BP	England_IA	6DT21	Russia_Sarmatian_Alan	-0.0071588	0.00114053	-6.27678	548836	561	8	10	2	10
South_Africa_400BP	England_IA	6DT23	Russia_Sarmatian_Alan	-0.006684	0.00099422	-6.72286	385836	561	8	10	2	10
South_Africa_400BP	England_IA	6DT22	Russia_Sarmatian_Alan	-0.0056547	0.00110338	-5.12487	537113	560	8	10	2	10
South_Africa_400BP	England_IA	6DT3	Russia_Sarmatian_Alan	-0.0075023	0.00101398	-7.39887	642907	561	8	10	2	10
South_Africa_400BP	England_IA	3DT16	Armenia_LBA	-0.0093569	0.00149521	-6.25793	285313	559	8	10	2	14
South_Africa_400BP	England_IA	6DT18	Armenia_LBA	-0.0100757	0.00140508	-7.17091	381511	560	8	10	2	14
South_Africa_400BP	England_IA	OffordCluny203645	Armenia_LBA	0.00096902	0.00142943	0.677909	551255	561	8	10	2	14
South_Africa_400BP	England_IA	6DT21	Armenia_LBA	-0.0077519	0.00145749	-5.31866	397596	559	8	10	2	14
South_Africa_400BP	England_IA	6DT23	Armenia_LBA	-0.0081209	0.00136592	-5.94534	278597	561	8	10	2	14
South_Africa_400BP	England_IA	6DT22	Armenia_LBA	-0.006137	0.0013797	-4.4481	388415	560	8	10	2	14
South_Africa_400BP	England_IA	6DT3	Armenia_LBA	-0.0084425	0.00135775	-6.21798	465056	560	8	10	2	14
South_Africa_400BP	England_IA	3DT16	Armenia_Roman	-0.0077462	0.00094832	-8.16831	453202	560	8	10	2	14
South_Africa_400BP	England_IA	6DT23	Armenia_Roman	-0.0063456	0.00088183	-7.19599	444639	561	8	10	2	14
South_Africa_400BP	England_IA	OffordCluny203645	Armenia_Roman	-0.0003084	0.00090949	-0.339145	883865	562	8	10	2	14
South_Africa_400BP	England_IA	6DT22	Armenia_Roman	-0.0053821	0.0008957	-6.00881	619488	562	8	10	2	14
South_Africa_400BP	England_IA	6DT3	Armenia_Roman	-0.0067594	0.00091007	-7.42735	742718	562	8	10	2	14
South_Africa_400BP	England_IA	6DT18	Armenia_Roman	-0.007798	0.00097273	-8.01658	607822	560	8	10	2	14
South_Africa_400BP	England_IA	6DT21	Armenia_Roman	-0.006308	0.00095345	-6.61592	633501	561	8	10	2	14
South_Africa_400BP	England_IA	OffordCluny203645	Russia_Sarmatian_PonticSteppe	0.00222671	0.00118473	1.87951	642029	561	8	10	2	14
South_Africa_400BP	England_IA	3DT16	Russia_Sarmatian_PonticSteppe	-0.0077809	0.0012002	-6.483	328587	560	8	10	2	14
South_Africa_400BP	England_IA	6DT18	Russia_Sarmatian_PonticSteppe	-0.0073483	0.00113895	-6.45176	439734	560	8	10	2	14
South_Africa_400BP	England_IA	6DT21	Russia_Sarmatian_PonticSteppe	-0.0062585	0.00117641	-5.32	459475	561	8	10	2	14
South_Africa_400BP	England_IA	6DT22	Russia_Sarmatian_PonticSteppe	-0.0040391	0.00117295	-3.44358	449519	560	8	10	2	14
South_Africa_400BP	England_IA	6DT23	Russia_Sarmatian_PonticSteppe	-0.0056245	0.0011504	-4.8892	323540	559	8	10	2	14
South_Africa_400BP	England_IA	6DT3	Russia_Sarmatian_PonticSteppe	-0.0063125	0.00116029	-5.44048	535947	560	8	10	2	14
B) f4(South_Africa_400BP, Roman individual; PopX, Russia_Sarmatian_PonticSteppe)
Outgroup	Pop1	Pop2	Pop3	f4	SE	Z-score	SNPs	jackknife_blocks	chr_Outgroup	chr_Pop1	chr_Pop2	chr_Pop3
South_Africa_400BP	OffordCluny203645	Russia_Sarmatian_Alan	Russia_Sarmatian_PonticSteppe	-0.0019011	0.0008602	-2.21006	680325	561	8	2	10	14
South_Africa_400BP	3DT16	Russia_Sarmatian_Alan	Russia_Sarmatian_PonticSteppe	0.00064918	0.00098456	0.659361	349172	560	8	2	10	14
South_Africa_400BP	6DT18	Russia_Sarmatian_Alan	Russia_Sarmatian_PonticSteppe	0.00152392	0.00096637	1.57696	467901	559	8	2	10	14
South_Africa_400BP	6DT21	Russia_Sarmatian_Alan	Russia_Sarmatian_PonticSteppe	0.00070061	0.00089896	0.779363	488584	559	8	2	10	14
South_Africa_400BP	6DT22	Russia_Sarmatian_Alan	Russia_Sarmatian_PonticSteppe	0.00108607	0.00084885	1.27947	478003	561	8	2	10	14
South_Africa_400BP	6DT23	Russia_Sarmatian_Alan	Russia_Sarmatian_PonticSteppe	0.00019005	0.00095698	0.198593	343845	561	8	2	10	14
South_Africa_400BP	6DT3	Russia_Sarmatian_Alan	Russia_Sarmatian_PonticSteppe	0.00064631	0.00092148	0.701382	571257	560	8	2	10	14
South_Africa_400BP	OffordCluny203645	Armenia_Roman	Russia_Sarmatian_PonticSteppe	-0.0024627	0.00075311	-3.27001	745202	562	8	2	14	14
South_Africa_400BP	3DT16	Armenia_Roman	Russia_Sarmatian_PonticSteppe	0.0022191	0.00084872	2.61465	382293	560	8	2	14	14
South_Africa_400BP	6DT18	Armenia_Roman	Russia_Sarmatian_PonticSteppe	0.00119862	0.00082647	1.45028	511825	562	8	2	14	14
South_Africa_400BP	6DT21	Armenia_Roman	Russia_Sarmatian_PonticSteppe	0.00126812	0.00083896	1.51155	534377	559	8	2	14	14
South_Africa_400BP	6DT22	Armenia_Roman	Russia_Sarmatian_PonticSteppe	0.00095098	0.00077704	1.22385	523551	561	8	2	14	14
South_Africa_400BP	6DT23	Armenia_Roman	Russia_Sarmatian_PonticSteppe	0.00110739	0.00082784	1.33769	375667	561	8	2	14	14
South_Africa_400BP	6DT3	Armenia_Roman	Russia_Sarmatian_PonticSteppe	0.00135808	0.00082088	1.65442	625264	562	8	2	14	14
South_Africa_400BP	OffordCluny203645	Armenia_LBA	Russia_Sarmatian_PonticSteppe	-0.0024979	0.00105035	-2.37818	553755	559	8	2	14	14
South_Africa_400BP	3DT16	Armenia_LBA	Russia_Sarmatian_PonticSteppe	0.00224806	0.00119401	1.88279	287190	560	8	2	14	14
South_Africa_400BP	6DT18	Armenia_LBA	Russia_Sarmatian_PonticSteppe	0.00244924	0.00118707	2.06326	382943	561	8	2	14	14
South_Africa_400BP	6DT21	Armenia_LBA	Russia_Sarmatian_PonticSteppe	0.00112234	0.00112434	0.998222	399198	559	8	2	14	14
South_Africa_400BP	6DT22	Armenia_LBA	Russia_Sarmatian_PonticSteppe	0.00105044	0.00108513	0.968026	391096	559	8	2	14	14
South_Africa_400BP	6DT23	Armenia_LBA	Russia_Sarmatian_PonticSteppe	-0.0002485	0.00112318	-0.221219	281643	560	8	2	14	14
South_Africa_400BP	6DT3	Armenia_LBA	Russia_Sarmatian_PonticSteppe	0.0007308	0.00110808	0.659521	467395	559	8	2	14	14
C) f4(South_Africa_400BP, Roman individual; Russia_Sarmatian_Alan, PopX)
Outgroup	Pop1	Pop2	Pop3	f4	SE	Z-score	SNPs	jackknife_blocks	chr_Outgroup	chr_Pop1	chr_Pop2	chr_Pop3
South_Africa_400BP	OffordCluny203645	Russia_Sarmatian_Alan	Armenia_LBA	4.79e-05	0.00093643	0.0511236	637344	562	8	2	10	14
South_Africa_400BP	3DT16	Russia_Sarmatian_Alan	Armenia_LBA	-0.0013972	0.00108561	-1.287	327178	560	8	2	10	14
South_Africa_400BP	6DT18	Russia_Sarmatian_Alan	Armenia_LBA	-0.0006797	0.00108569	-0.62606	438512	562	8	2	10	14
South_Africa_400BP	6DT21	Russia_Sarmatian_Alan	Armenia_LBA	-0.0005172	0.00103705	-0.498751	457321	559	8	2	10	14
South_Africa_400BP	6DT22	Russia_Sarmatian_Alan	Armenia_LBA	0.00030528	0.0010308	0.296154	447695	560	8	2	10	14
South_Africa_400BP	6DT23	Russia_Sarmatian_Alan	Armenia_LBA	0.00076638	0.00103511	0.740385	322186	558	8	2	10	14
South_Africa_400BP	6DT3	Russia_Sarmatian_Alan	Armenia_LBA	8.47e-05	0.00103625	0.081736	536644	561	8	2	10	14
South_Africa_400BP	OffordCluny203645	Russia_Sarmatian_Alan	Armenia_Roman	0.00065131	0.000766	0.850276	822732	561	8	2	10	14
South_Africa_400BP	3DT16	Russia_Sarmatian_Alan	Armenia_Roman	-0.0017724	0.00081899	-2.1641	418631	560	8	2	10	14
South_Africa_400BP	6DT18	Russia_Sarmatian_Alan	Armenia_Roman	9.07e-05	0.00075715	0.119811	563828	561	8	2	10	14
South_Africa_400BP	6DT21	Russia_Sarmatian_Alan	Armenia_Roman	-0.0007209	0.00080072	-0.900301	588226	560	8	2	10	14
South_Africa_400BP	6DT22	Russia_Sarmatian_Alan	Armenia_Roman	1.17e-05	0.00077986	0.0150265	575351	561	8	2	10	14
South_Africa_400BP	6DT23	Russia_Sarmatian_Alan	Armenia_Roman	-0.0008859	0.00084884	-1.04371	412638	560	8	2	10	14
South_Africa_400BP	6DT3	Russia_Sarmatian_Alan	Armenia_Roman	-0.0007549	0.0007918	-0.953377	689556	561	8	2	10	14

## Sheet: B
Data S2 B. qpWave models. All qpWave models tested using Offord Cluny 203645 as target, and qpWave models testing if each Sarmatian population included in the reference list forms a clade with other Sarmatian groups. Accepted models (p>0.05) are highlighted in green and bold (Sarmatian-related groups shown in yellow, Britain-source included in the model shown in orange).
reference list 1 (including England_Roman and Armenia_LBA), shown in Figure 2b.
Target	Source	p-value	Outgroups
OffordCluny203645	Armenia_LBA	0.345172	South_Africa_400BP, Yana_UP, Lithuania_Marvele, England_Roman, Italy_RomanImperial, Portugal_LateRoman, Russia_Sarmatian_PonticSteppe, Russia_Sarmatian_SouthernUrals, Russia_Sarmatian_Alan, Armenia_Antiquity
OffordCluny203645	Russia_Sarmatian_Alan	0.0030283	South_Africa_400BP, Yana_UP, Lithuania_Marvele, England_Roman, Italy_RomanImperial, Portugal_LateRoman, Russia_Sarmatian_PonticSteppe, Russia_Sarmatian_SouthernUrals, Armenia_LBA, Armenia_Antiquity
OffordCluny203645	Armenia_Antiquity	2.45761e-06	South_Africa_400BP, Yana_UP, Lithuania_Marvele, England_Roman, Italy_RomanImperial, Portugal_LateRoman, Russia_Sarmatian_PonticSteppe, Russia_Sarmatian_SouthernUrals, Russia_Sarmatian_Alan, Armenia_LBA
OffordCluny203645	Italy_ImperialRoman	5.4639e-12	South_Africa_400BP, Yana_UP, Lithuania_Marvele, England_Roman, Portugal_LateRoman, Russia_Sarmatian_PonticSteppe, Russia_Sarmatian_SouthernUrals, Russia_Sarmatian_Alan, Armenia_LBA, Armenia_Antiquity
OffordCluny203645	Portugal_LateRoman	3.65504e-21	South_Africa_400BP, Yana_UP, Lithuania_Marvele, England_Roman, Italy_RomanImperial, Russia_Sarmatian_PonticSteppe, Russia_Sarmatian_SouthernUrals, Russia_Sarmatian_Alan, Armenia_LBA, Armenia_Antiquity
OffordCluny203645	Russia_Sarmatian_PonticSteppe	3.25059e-27	South_Africa_400BP, Yana_UP, Lithuania_Marvele, England_Roman, Italy_RomanImperial, Portugal_LateRoman, Russia_Sarmatian_SouthernUrals, Russia_Sarmatian_Alan, Armenia_LBA, Armenia_Antiquity
OffordCluny203645	England_Roman	3.15142e-34	South_Africa_400BP, Yana_UP, Lithuania_Marvele, Italy_RomanImperial, Portugal_LateRoman, Russia_Sarmatian_PonticSteppe, Russia_Sarmatian_SouthernUrals, Russia_Sarmatian_Alan, Armenia_LBA, Armenia_Antiquity
OffordCluny203645	Russia_Sarmatian_SouthernUrals	1.02028e-37	South_Africa_400BP, Yana_UP, Lithuania_Marvele, England_Roman, Italy_RomanImperial, Portugal_LateRoman, Russia_Sarmatian_PonticSteppe, Russia_Sarmatian_Alan, Armenia_LBA, Armenia_Antiquity
OffordCluny203645	Lithuania_Marvele	1.25556e-46	South_Africa_400BP, Yana_UP, England_Roman, Italy_RomanImperial, Portugal_LateRoman, Russia_Sarmatian_PonticSteppe, Russia_Sarmatian_SouthernUrals, Russia_Sarmatian_Alan, Armenia_LBA, Armenia_Antiquity
OffordCluny203645	South_Africa_400BP	1.11579e-55	Yana_UP, Lithuania_Marvele, England_Roman, Italy_RomanImperial, Portugal_LateRoman, Russia_Sarmatian_PonticSteppe, Russia_Sarmatian_SouthernUrals, Russia_Sarmatian_Alan, Armenia_LBA, Armenia_Antiquity
OffordCluny203645	Yana_UP	8.8858e-80	South_Africa_400BP, Lithuania_Marvele, England_Roman, Italy_RomanImperial, Portugal_LateRoman, Russia_Sarmatian_PonticSteppe, Russia_Sarmatian_SouthernUrals, Russia_Sarmatian_Alan, Armenia_LBA, Armenia_Antiquity
reference list 2 (including England_Roman, excluding Armenia_LBA)
Target	Source	p-value	Outgroups
OffordCluny203645	Russia_Sarmatian_Alan	0.000848845	South_Africa_400BP, Yana_UP, Lithuania_Marvele, England_Roman, Italy_RomanImperial, Portugal_LateRoman, Russia_Sarmatian_PonticSteppe, Russia_Sarmatian_SouthernUrals, Armenia_Antiquity
OffordCluny203645	Armenia_Antiquity	2.80166e-06	South_Africa_400BP, Yana_UP, Lithuania_Marvele, England_Roman, Italy_RomanImperial, Portugal_LateRoman, Russia_Sarmatian_PonticSteppe, Russia_Sarmatian_SouthernUrals, Russia_Sarmatian_Alan
OffordCluny203645	Italy_ImperialRoman	4.76996e-12	South_Africa_400BP, Yana_UP, Lithuania_Marvele, England_Roman, Portugal_LateRoman, Russia_Sarmatian_PonticSteppe, Russia_Sarmatian_SouthernUrals, Russia_Sarmatian_Alan, Armenia_Antiquity
OffordCluny203645	Portugal_LateRoman	7.05611e-18	South_Africa_400BP, Yana_UP, Lithuania_Marvele, England_Roman, Italy_RomanImperial, Russia_Sarmatian_PonticSteppe, Russia_Sarmatian_SouthernUrals, Russia_Sarmatian_Alan, Armenia_Antiquity
OffordCluny203645	Russia_Sarmatian_PonticSteppe	1.21678e-26	South_Africa_400BP, Yana_UP, Lithuania_Marvele, England_Roman, Italy_RomanImperial, Portugal_LateRoman, Russia_Sarmatian_SouthernUrals, Russia_Sarmatian_Alan, Armenia_Antiquity
OffordCluny203645	England_Roman	3.95214e-31	South_Africa_400BP, Yana_UP, Lithuania_Marvele, Italy_RomanImperial, Portugal_LateRoman, Russia_Sarmatian_PonticSteppe, Russia_Sarmatian_SouthernUrals, Russia_Sarmatian_Alan, Armenia_Antiquity
OffordCluny203645	Russia_Sarmatian_SouthernUrals	3.6002e-39	South_Africa_400BP, Yana_UP, Lithuania_Marvele, England_Roman, Italy_RomanImperial, Portugal_LateRoman, Russia_Sarmatian_PonticSteppe, Russia_Sarmatian_Alan, Armenia_Antiquity
OffordCluny203645	Lithuania_Marvele	3.18564e-45	South_Africa_400BP, Yana_UP, England_Roman, Italy_RomanImperial, Portugal_LateRoman, Russia_Sarmatian_PonticSteppe, Russia_Sarmatian_SouthernUrals, Russia_Sarmatian_Alan, Armenia_Antiquity
OffordCluny203645	South_Africa_400BP	1.30514e-55	Yana_UP, Lithuania_Marvele, England_Roman, Italy_RomanImperial, Portugal_LateRoman, Russia_Sarmatian_PonticSteppe, Russia_Sarmatian_SouthernUrals, Russia_Sarmatian_Alan, Armenia_Antiquity
OffordCluny203645	Yana_UP	2.0874e-80	South_Africa_400BP, Lithuania_Marvele, England_Roman, Italy_RomanImperial, Portugal_LateRoman, Russia_Sarmatian_PonticSteppe, Russia_Sarmatian_SouthernUrals, Russia_Sarmatian_Alan, Armenia_Antiquity
reference list 3 (including England_IA and Armenia_LBA)
Target	Source	p-value	Outgroups
OffordCluny203645	Armenia_LBA	0.559524	South_Africa_400BP, Yana_UP, Lithuania_Marvele, England_IA, Italy_RomanImperial, Portugal_LateRoman, Russia_Sarmatian_PonticSteppe, Russia_Sarmatian_SouthernUrals, Russia_Sarmatian_Alan, Armenia_Antiquity
OffordCluny203645	Russia_Sarmatian_Alan	0.00183513	South_Africa_400BP, Yana_UP, Lithuania_Marvele, England_IA, Italy_RomanImperial, Portugal_LateRoman, Russia_Sarmatian_PonticSteppe, Russia_Sarmatian_SouthernUrals, Armenia_LBA, Armenia_Antiquity
OffordCluny203645	Armenia_Antiquity	1.4555e-05	South_Africa_400BP, Yana_UP, Lithuania_Marvele, England_IA, Italy_RomanImperial, Portugal_LateRoman, Russia_Sarmatian_PonticSteppe, Russia_Sarmatian_SouthernUrals, Russia_Sarmatian_Alan, Armenia_LBA
OffordCluny203645	Italy_ImperialRoman	4.64652e-12	South_Africa_400BP, Yana_UP, Lithuania_Marvele, England_IA, Portugal_LateRoman, Russia_Sarmatian_PonticSteppe, Russia_Sarmatian_SouthernUrals, Russia_Sarmatian_Alan, Armenia_LBA, Armenia_Antiquity
OffordCluny203645	Portugal_LateRoman	4.37997e-23	South_Africa_400BP, Yana_UP, Lithuania_Marvele, England_IA, Italy_RomanImperial, Russia_Sarmatian_PonticSteppe, Russia_Sarmatian_SouthernUrals, Russia_Sarmatian_Alan, Armenia_LBA, Armenia_Antiquity
OffordCluny203645	Russia_Sarmatian_PonticSteppe	4.66293e-27	South_Africa_400BP, Yana_UP, Lithuania_Marvele, England_IA, Italy_RomanImperial, Portugal_LateRoman, Russia_Sarmatian_SouthernUrals, Russia_Sarmatian_Alan, Armenia_LBA, Armenia_Antiquity
OffordCluny203645	Russia_Sarmatian_SouthernUrals	1.09955e-36	South_Africa_400BP, Yana_UP, Lithuania_Marvele, England_IA, Italy_RomanImperial, Portugal_LateRoman, Russia_Sarmatian_PonticSteppe, Russia_Sarmatian_Alan, Armenia_LBA, Armenia_Antiquity
OffordCluny203645	England_IA	4.93886e-38	South_Africa_400BP, Yana_UP, Lithuania_Marvele, Italy_RomanImperial, Portugal_LateRoman, Russia_Sarmatian_PonticSteppe, Russia_Sarmatian_SouthernUrals, Russia_Sarmatian_Alan, Armenia_LBA, Armenia_Antiquity
OffordCluny203645	Lithuania_Marvele	1.04967e-40	South_Africa_400BP, Yana_UP, England_IA, Italy_RomanImperial, Portugal_LateRoman, Russia_Sarmatian_PonticSteppe, Russia_Sarmatian_SouthernUrals, Russia_Sarmatian_Alan, Armenia_LBA, Armenia_Antiquity
OffordCluny203645	South_Africa_400BP	2.16066e-57	Yana_UP, Lithuania_Marvele, England_IA, Italy_RomanImperial, Portugal_LateRoman, Russia_Sarmatian_PonticSteppe, Russia_Sarmatian_SouthernUrals, Russia_Sarmatian_Alan, Armenia_LBA, Armenia_Antiquity
OffordCluny203645	Yana_UP	2.08163e-80	South_Africa_400BP, Lithuania_Marvele, England_IA, Italy_RomanImperial, Portugal_LateRoman, Russia_Sarmatian_PonticSteppe, Russia_Sarmatian_SouthernUrals, Russia_Sarmatian_Alan, Armenia_LBA, Armenia_Antiquity
reference list 4 (including England_IA, excluding Armenia_LBA)
Target	Source	p-value	Outgroups
OffordCluny203645	Russia_Sarmatian_Alan	0.000459628	South_Africa_400BP, Yana_UP, Lithuania_Marvele, England_IA, Italy_RomanImperial, Portugal_LateRoman, Russia_Sarmatian_PonticSteppe, Russia_Sarmatian_SouthernUrals, Armenia_Antiquity
OffordCluny203645	Armenia_Antiquity	9.20315e-06	South_Africa_400BP, Yana_UP, Lithuania_Marvele, England_IA, Italy_RomanImperial, Portugal_LateRoman, Russia_Sarmatian_PonticSteppe, Russia_Sarmatian_SouthernUrals, Russia_Sarmatian_Alan
OffordCluny203645	Italy_ImperialRoman	4.20766e-12	South_Africa_400BP, Yana_UP, Lithuania_Marvele, England_IA, Portugal_LateRoman, Russia_Sarmatian_PonticSteppe, Russia_Sarmatian_SouthernUrals, Russia_Sarmatian_Alan, Armenia_Antiquity
OffordCluny203645	Portugal_LateRoman	8.38888e-19	South_Africa_400BP, Yana_UP, Lithuania_Marvele, England_IA, Italy_RomanImperial, Russia_Sarmatian_PonticSteppe, Russia_Sarmatian_SouthernUrals, Russia_Sarmatian_Alan, Armenia_Antiquity
OffordCluny203645	Russia_Sarmatian_PonticSteppe	1.75703e-26	South_Africa_400BP, Yana_UP, Lithuania_Marvele, England_IA, Italy_RomanImperial, Portugal_LateRoman, Russia_Sarmatian_SouthernUrals, Russia_Sarmatian_Alan, Armenia_Antiquity
OffordCluny203645	England_IA	3.6554e-35	South_Africa_400BP, Yana_UP, Lithuania_Marvele, Italy_RomanImperial, Portugal_LateRoman, Russia_Sarmatian_PonticSteppe, Russia_Sarmatian_SouthernUrals, Russia_Sarmatian_Alan, Armenia_Antiquity
OffordCluny203645	Lithuania_Marvele	1.41264e-37	South_Africa_400BP, Yana_UP, England_IA, Italy_RomanImperial, Portugal_LateRoman, Russia_Sarmatian_PonticSteppe, Russia_Sarmatian_SouthernUrals, Russia_Sarmatian_Alan, Armenia_Antiquity
OffordCluny203645	Russia_Sarmatian_SouthernUrals	6.77354e-38	South_Africa_400BP, Yana_UP, Lithuania_Marvele, England_IA, Italy_RomanImperial, Portugal_LateRoman, Russia_Sarmatian_PonticSteppe, Russia_Sarmatian_Alan, Armenia_Antiquity
OffordCluny203645	South_Africa_400BP	4.34937e-58	Yana_UP, Lithuania_Marvele, England_IA, Italy_RomanImperial, Portugal_LateRoman, Russia_Sarmatian_PonticSteppe, Russia_Sarmatian_SouthernUrals, Russia_Sarmatian_Alan, Armenia_Antiquity
OffordCluny203645	Yana_UP	6.00116e-81	South_Africa_400BP, Lithuania_Marvele, England_IA, Italy_RomanImperial, Portugal_LateRoman, Russia_Sarmatian_PonticSteppe, Russia_Sarmatian_SouthernUrals, Russia_Sarmatian_Alan, Armenia_Antiquity
reference list 1_modified (including England_Roman and Armenia_LBA), with different Sarmatian populations as target
Target	Source	p-value	Outgroups
Russia_Sarmatian_Alan	Armenia_LBA	0.00127652	South_Africa_400BP, Yana_UP, Lithuania_Marvele, England_Roman, Italy_RomanImperial, Portugal_LateRoman, Russia_Sarmatian_PonticSteppe, Russia_Sarmatian_SouthernUrals, Armenia_Antiquity
Russia_Sarmatian_Alan	Armenia_Antiquity	3.86337e-32	South_Africa_400BP, Yana_UP, Lithuania_Marvele, England_Roman, Italy_RomanImperial, Portugal_LateRoman, Russia_Sarmatian_PonticSteppe, Russia_Sarmatian_SouthernUrals, Armenia_LBA
Russia_Sarmatian_Alan	Portugal_LateRoman	3.91026e-36	South_Africa_400BP, Yana_UP, Lithuania_Marvele, England_Roman, Italy_RomanImperial, Russia_Sarmatian_PonticSteppe, Russia_Sarmatian_SouthernUrals, Armenia_LBA, Armenia_Antiquity
Russia_Sarmatian_Alan	England_Roman	1.41552e-43	South_Africa_400BP, Yana_UP, Lithuania_Marvele, Italy_RomanImperial, Portugal_LateRoman, Russia_Sarmatian_PonticSteppe, Russia_Sarmatian_SouthernUrals, Armenia_LBA, Armenia_Antiquity
Russia_Sarmatian_Alan	Russia_Sarmatian_PonticSteppe	1.54324e-45	South_Africa_400BP, Yana_UP, Lithuania_Marvele, England_Roman, Italy_RomanImperial, Portugal_LateRoman, Russia_Sarmatian_SouthernUrals, Armenia_LBA, Armenia_Antiquity
Russia_Sarmatian_Alan	Russia_Sarmatian_SouthernUrals	5.81499e-48	South_Africa_400BP, Yana_UP, Lithuania_Marvele, England_Roman, Italy_RomanImperial, Portugal_LateRoman, Russia_Sarmatian_PonticSteppe, Armenia_LBA, Armenia_Antiquity
Russia_Sarmatian_Alan	Italy_ImperialRoman	1.14401e-48	South_Africa_400BP, Yana_UP, Lithuania_Marvele, England_Roman, Portugal_LateRoman, Russia_Sarmatian_PonticSteppe, Russia_Sarmatian_SouthernUrals, Armenia_LBA, Armenia_Antiquity
Russia_Sarmatian_Alan	Lithuania_Marvele	1.30929e-69	South_Africa_400BP, Yana_UP, England_Roman, Italy_RomanImperial, Portugal_LateRoman, Russia_Sarmatian_PonticSteppe, Russia_Sarmatian_SouthernUrals, Armenia_LBA, Armenia_Antiquity
Russia_Sarmatian_Alan	South_Africa_400BP	2.60848e-91	Yana_UP, Lithuania_Marvele, England_Roman, Italy_RomanImperial, Portugal_LateRoman, Russia_Sarmatian_PonticSteppe, Russia_Sarmatian_SouthernUrals, Armenia_LBA, Armenia_Antiquity
Russia_Sarmatian_Alan	Yana_UP	1.20274e-119	South_Africa_400BP, Lithuania_Marvele, England_Roman, Italy_RomanImperial, Portugal_LateRoman, Russia_Sarmatian_PonticSteppe, Russia_Sarmatian_SouthernUrals, Armenia_LBA, Armenia_Antiquity
Target	Source	p-value	Outgroups
Russia_Sarmatian_SouthernUrals	Russia_Sarmatian_PonticSteppe	2.66872e-06	South_Africa_400BP, Yana_UP, Lithuania_Marvele, England_Roman, Italy_RomanImperial, Portugal_LateRoman, Russia_Sarmatian_Alan, Armenia_Antiquity
Russia_Sarmatian_SouthernUrals	Lithuania_Marvele	4.52654e-40	South_Africa_400BP, Yana_UP, England_Roman, Italy_RomanImperial, Portugal_LateRoman, Russia_Sarmatian_PonticSteppe, Russia_Sarmatian_Alan, Armenia_Antiquity
Russia_Sarmatian_SouthernUrals	Russia_Sarmatian_Alan	1.05642e-46	South_Africa_400BP, Yana_UP, Lithuania_Marvele, England_Roman, Italy_RomanImperial, Portugal_LateRoman, Russia_Sarmatian_PonticSteppe, Armenia_Antiquity
Russia_Sarmatian_SouthernUrals	England_Roman	2.51136e-52	South_Africa_400BP, Yana_UP, Lithuania_Marvele, Italy_RomanImperial, Portugal_LateRoman, Russia_Sarmatian_PonticSteppe, Russia_Sarmatian_Alan, Armenia_Antiquity
Russia_Sarmatian_SouthernUrals	Portugal_LateRoman	2.44937e-71	South_Africa_400BP, Yana_UP, Lithuania_Marvele, England_Roman, Italy_RomanImperial, Russia_Sarmatian_PonticSteppe, Russia_Sarmatian_Alan, Armenia_Antiquity
Russia_Sarmatian_SouthernUrals	Yana_UP	9.11334e-76	South_Africa_400BP, Lithuania_Marvele, England_Roman, Italy_RomanImperial, Portugal_LateRoman, Russia_Sarmatian_PonticSteppe, Russia_Sarmatian_Alan, Armenia_Antiquity
Russia_Sarmatian_SouthernUrals	Italy_ImperialRoman	5.90137e-104	South_Africa_400BP, Yana_UP, Lithuania_Marvele, England_Roman, Portugal_LateRoman, Russia_Sarmatian_PonticSteppe, Russia_Sarmatian_Alan, Armenia_Antiquity
Russia_Sarmatian_SouthernUrals	South_Africa_400BP	2.45714e-110	Yana_UP, Lithuania_Marvele, England_Roman, Italy_RomanImperial, Portugal_LateRoman, Russia_Sarmatian_PonticSteppe, Russia_Sarmatian_Alan, Armenia_Antiquity
Russia_Sarmatian_SouthernUrals	Armenia_Antiquity	1.86609e-129	South_Africa_400BP, Yana_UP, Lithuania_Marvele, England_Roman, Italy_RomanImperial, Portugal_LateRoman, Russia_Sarmatian_PonticSteppe, Russia_Sarmatian_Alan
Target	Source	p-value	Outgroups
Russia_Sarmatian_PonticSteppe	Russia_Sarmatian_SouthernUrals	2.66872e-06	South_Africa_400BP, Yana_UP, Lithuania_Marvele, England_Roman, Italy_RomanImperial, Portugal_LateRoman, Russia_Sarmatian_Alan, Armenia_Antiquity
Russia_Sarmatian_PonticSteppe	England_Roman	1.09038e-37	South_Africa_400BP, Yana_UP, Lithuania_Marvele, Italy_RomanImperial, Portugal_LateRoman, Russia_Sarmatian_SouthernUrals, Russia_Sarmatian_Alan, Armenia_Antiquity
Russia_Sarmatian_PonticSteppe	Russia_Sarmatian_Alan	3.43034e-45	South_Africa_400BP, Yana_UP, Lithuania_Marvele, England_Roman, Italy_RomanImperial, Portugal_LateRoman, Russia_Sarmatian_SouthernUrals, Armenia_Antiquity
Russia_Sarmatian_PonticSteppe	Lithuania_Marvele	3.64489e-47	South_Africa_400BP, Yana_UP, England_Roman, Italy_RomanImperial, Portugal_LateRoman, Russia_Sarmatian_SouthernUrals, Russia_Sarmatian_Alan, Armenia_Antiquity
Russia_Sarmatian_PonticSteppe	Portugal_LateRoman	3.56256e-80	South_Africa_400BP, Yana_UP, Lithuania_Marvele, England_Roman, Italy_RomanImperial, Russia_Sarmatian_SouthernUrals, Russia_Sarmatian_Alan, Armenia_Antiquity
Russia_Sarmatian_PonticSteppe	Yana_UP	1.23271e-97	South_Africa_400BP, Lithuania_Marvele, England_Roman, Italy_RomanImperial, Portugal_LateRoman, Russia_Sarmatian_SouthernUrals, Russia_Sarmatian_Alan, Armenia_Antiquity
Russia_Sarmatian_PonticSteppe	South_Africa_400BP	9.21905e-101	Yana_UP, Lithuania_Marvele, England_Roman, Italy_RomanImperial, Portugal_LateRoman, Russia_Sarmatian_SouthernUrals, Russia_Sarmatian_Alan, Armenia_Antiquity
Russia_Sarmatian_PonticSteppe	Italy_ImperialRoman	4.24599e-108	South_Africa_400BP, Yana_UP, Lithuania_Marvele, England_Roman, Portugal_LateRoman, Russia_Sarmatian_SouthernUrals, Russia_Sarmatian_Alan, Armenia_Antiquity
Russia_Sarmatian_PonticSteppe	Armenia_Antiquity	7.19849e-137	South_Africa_400BP, Yana_UP, Lithuania_Marvele, England_Roman, Italy_RomanImperial, Portugal_LateRoman, Russia_Sarmatian_SouthernUrals, Russia_Sarmatian_Alan

## Sheet: C
Data S2 C. 2-source proximal qpAdm models for individual Offord Cluny 203645 (including either England_Roman or England_IA in the reference list). Accepted models are highlighted in green. Rejected (p<0.05) and/or implausible (ancestry proportions <0 and>1) models are highlighted in red. Reference lists as indicated in Supplementary Table S5.
reference list 2 (including England_Roman, excluding Armenia_LBA), shown in Figure 2c.
Target	Sources	p-value	source 1	source 2	SE	SNPs	Outgroups
OffordCluny203645	Russia_Sarmatian_PonticSteppe, Russia_Sarmatian_Alan	0.487864	-0.21	1.21	0.109	3062982	South_Africa_400BP, Yana_UP, Lithuania_Marvele, England_Roman, Italy_RomanImperial, Portugal_LateRoman, Russia_Sarmatian_SouthernUrals, Armenia_Antiquity
OffordCluny203645	Lithuania_Marvele, England_Roman	0.157239	-3.015	4.015	0.728	3042956	South_Africa_400BP, Yana_UP, Italy_RomanImperial, Portugal_LateRoman, Russia_Sarmatian_PonticSteppe, Russia_Sarmatian_SouthernUrals, Russia_Sarmatian_Alan, Armenia_Antiquity
OffordCluny203645	Russia_Sarmatian_PonticSteppe, Armenia_Antiquity	0.0723143	0.344	0.656	0.063	3048285	South_Africa_400BP, Yana_UP, Lithuania_Marvele, England_Roman, Italy_RomanImperial, Portugal_LateRoman, Russia_Sarmatian_SouthernUrals, Russia_Sarmatian_Alan
OffordCluny203645	Russia_Sarmatian_SouthernUrals, Russia_Sarmatian_Alan	0.0630675	-0.337	1.337	0.104	3045194	South_Africa_400BP, Yana_UP, Lithuania_Marvele, England_Roman, Italy_RomanImperial, Portugal_LateRoman, Russia_Sarmatian_PonticSteppe, Armenia_Antiquity
OffordCluny203645	Russia_Sarmatian_SouthernUrals, Armenia_Antiquity	0.0621732	0.258	0.742	0.054	3034876	South_Africa_400BP, Yana_UP, Lithuania_Marvele, England_Roman, Italy_RomanImperial, Portugal_LateRoman, Russia_Sarmatian_PonticSteppe, Russia_Sarmatian_Alan
OffordCluny203645	Russia_Sarmatian_Alan, Armenia_Antiquity	0.0333278	0.646	0.354	0.129	3136920	South_Africa_400BP, Yana_UP, Lithuania_Marvele, England_Roman, Italy_RomanImperial, Portugal_LateRoman, Russia_Sarmatian_PonticSteppe, Russia_Sarmatian_SouthernUrals
OffordCluny203645	Italy_RomanImperial, Armenia_Antiquity	0.012651	-0.522	1.522	0.26	3070858	South_Africa_400BP, Yana_UP, Lithuania_Marvele, England_Roman, Portugal_LateRoman, Russia_Sarmatian_PonticSteppe, Russia_Sarmatian_SouthernUrals, Russia_Sarmatian_Alan
OffordCluny203645	Italy_RomanImperial, Portugal_LateRoman	0.012594	1.093	-0.093	0.128	3039189	South_Africa_400BP, Yana_UP, Lithuania_Marvele, England_Roman, Russia_Sarmatian_PonticSteppe, Russia_Sarmatian_SouthernUrals, Russia_Sarmatian_Alan, Armenia_Antiquity
OffordCluny203645	Italy_RomanImperial, Russia_Sarmatian_Alan	0.00133443	0.226	0.774	0.127	3076094	South_Africa_400BP, Yana_UP, Lithuania_Marvele, England_Roman, Portugal_LateRoman, Russia_Sarmatian_PonticSteppe, Russia_Sarmatian_SouthernUrals, Armenia_Antiquity
OffordCluny203645	Lithuania_Marvele, Russia_Sarmatian_Alan	0.0012319	-0.168	1.168	0.091	3048676	South_Africa_400BP, Yana_UP, England_Roman, Italy_RomanImperial, Portugal_LateRoman, Russia_Sarmatian_PonticSteppe, Russia_Sarmatian_SouthernUrals, Armenia_Antiquity
OffordCluny203645	England_Roman, Armenia_Antiquity	0.00070091	0.257	0.743	0.072	3130017	South_Africa_400BP, Yana_UP, Lithuania_Marvele, Italy_RomanImperial, Portugal_LateRoman, Russia_Sarmatian_PonticSteppe, Russia_Sarmatian_SouthernUrals, Russia_Sarmatian_Alan
OffordCluny203645	England_Roman, Russia_Sarmatian_Alan	0.000674249	-0.162	1.162	0.128	3143952	South_Africa_400BP, Yana_UP, Lithuania_Marvele, Italy_RomanImperial, Portugal_LateRoman, Russia_Sarmatian_PonticSteppe, Russia_Sarmatian_SouthernUrals, Armenia_Antiquity
OffordCluny203645	Lithuania_Marvele, Armenia_Antiquity	0.000634995	0.218	0.782	0.066	3036237	South_Africa_400BP, Yana_UP, England_Roman, Italy_RomanImperial, Portugal_LateRoman, Russia_Sarmatian_PonticSteppe, Russia_Sarmatian_SouthernUrals, Russia_Sarmatian_Alan
OffordCluny203645	Portugal_LateRoman, Russia_Sarmatian_Alan	0.000384155	0.022	0.978	0.163	3113071	South_Africa_400BP, Yana_UP, Lithuania_Marvele, England_Roman, Italy_RomanImperial, Russia_Sarmatian_PonticSteppe, Russia_Sarmatian_SouthernUrals, Armenia_Antiquity
OffordCluny203645	Yana_UP, Russia_Sarmatian_Alan	0.000314094	-0.039	1.039	0.046	3178397	South_Africa_400BP, Lithuania_Marvele, England_Roman, Italy_RomanImperial, Portugal_LateRoman, Russia_Sarmatian_PonticSteppe, Russia_Sarmatian_SouthernUrals, Armenia_Antiquity
OffordCluny203645	South_Africa_400BP, Russia_Sarmatian_Alan	0.000288942	-0.015	1.015	0.058	3078541	Yana_UP, Lithuania_Marvele, England_Roman, Italy_RomanImperial, Portugal_LateRoman, Russia_Sarmatian_PonticSteppe, Russia_Sarmatian_SouthernUrals, Armenia_Antiquity
OffordCluny203645	Yana_UP, Armenia_Antiquity	0.000164187	0.122	0.878	0.039	3159099	South_Africa_400BP, Lithuania_Marvele, England_Roman, Italy_RomanImperial, Portugal_LateRoman, Russia_Sarmatian_PonticSteppe, Russia_Sarmatian_SouthernUrals, Russia_Sarmatian_Alan
OffordCluny203645	Portugal_LateRoman, Armenia_Antiquity	0.000141307	0.328	0.672	0.122	3098862	South_Africa_400BP, Yana_UP, Lithuania_Marvele, England_Roman, Italy_RomanImperial, Russia_Sarmatian_PonticSteppe, Russia_Sarmatian_SouthernUrals, Russia_Sarmatian_Alan
OffordCluny203645	Russia_Sarmatian_PonticSteppe, Russia_Sarmatian_SouthernUrals	1.96445e-05	8.806	-7.806	6.796	2976640	South_Africa_400BP, Yana_UP, Lithuania_Marvele, England_Roman, Italy_RomanImperial, Portugal_LateRoman, Russia_Sarmatian_Alan, Armenia_Antiquity
OffordCluny203645	South_Africa_400BP, Armenia_Antiquity	1.29324e-05	0.125	0.875	0.048	3064298	Yana_UP, Lithuania_Marvele, England_Roman, Italy_RomanImperial, Portugal_LateRoman, Russia_Sarmatian_PonticSteppe, Russia_Sarmatian_SouthernUrals, Russia_Sarmatian_Alan
OffordCluny203645	South_Africa_400BP, Yana_UP	6.76147e-07	1.116	-0.116	0.159	3115463	Lithuania_Marvele, England_Roman, Italy_RomanImperial, Portugal_LateRoman, Russia_Sarmatian_PonticSteppe, Russia_Sarmatian_SouthernUrals, Russia_Sarmatian_Alan, Armenia_Antiquity
OffordCluny203645	Italy_RomanImperial, Russia_Sarmatian_SouthernUrals	5.38936e-07	0.747	0.253	0.066	3002817	South_Africa_400BP, Yana_UP, Lithuania_Marvele, England_Roman, Portugal_LateRoman, Russia_Sarmatian_PonticSteppe, Russia_Sarmatian_Alan, Armenia_Antiquity
OffordCluny203645	Italy_RomanImperial, Russia_Sarmatian_PonticSteppe	1.20826e-07	0.621	0.379	0.078	2997372	South_Africa_400BP, Yana_UP, Lithuania_Marvele, England_Roman, Portugal_LateRoman, Russia_Sarmatian_SouthernUrals, Russia_Sarmatian_Alan, Armenia_Antiquity
OffordCluny203645	Yana_UP, Italy_ImperialRoman	2.12297e-09	0.142	0.858	0.039	3091718	South_Africa_400BP, Lithuania_Marvele, England_Roman, Portugal_LateRoman, Russia_Sarmatian_PonticSteppe, Russia_Sarmatian_SouthernUrals, Russia_Sarmatian_Alan, Armenia_Antiquity
OffordCluny203645	South_Africa_400BP, Italy_ImperialRoman	5.3526e-10	0.163	0.837	0.046	3008944	Yana_UP, Lithuania_Marvele, England_Roman, Portugal_LateRoman, Russia_Sarmatian_PonticSteppe, Russia_Sarmatian_SouthernUrals, Russia_Sarmatian_Alan, Armenia_Antiquity
OffordCluny203645	South_Africa_400BP, Portugal_LateRoman	1.50419e-12	0.23	0.77	0.046	3049971	Yana_UP, Lithuania_Marvele, England_Roman, Italy_RomanImperial, Russia_Sarmatian_PonticSteppe, Russia_Sarmatian_SouthernUrals, Russia_Sarmatian_Alan, Armenia_Antiquity
OffordCluny203645	England_Roman, Italy_ImperialRoman	1.07927e-12	0.105	0.895	0.1	3077302	South_Africa_400BP, Yana_UP, Lithuania_Marvele, Portugal_LateRoman, Russia_Sarmatian_PonticSteppe, Russia_Sarmatian_SouthernUrals, Russia_Sarmatian_Alan, Armenia_Antiquity
OffordCluny203645	Lithuania_Marvele, Italy_ImperialRoman	8.92992e-13	0.065	0.935	0.085	2995011	South_Africa_400BP, Yana_UP, England_Roman, Portugal_LateRoman, Russia_Sarmatian_PonticSteppe, Russia_Sarmatian_SouthernUrals, Russia_Sarmatian_Alan, Armenia_Antiquity
OffordCluny203645	Lithuania_Marvele, Portugal_LateRoman	6.03904e-13	-0.314	1.314	0.175	3025788	South_Africa_400BP, Yana_UP, England_Roman, Italy_RomanImperial, Russia_Sarmatian_PonticSteppe, Russia_Sarmatian_SouthernUrals, Russia_Sarmatian_Alan, Armenia_Antiquity
OffordCluny203645	Portugal_LateRoman, Russia_Sarmatian_PonticSteppe	5.58938e-13	0.581	0.419	0.09	3046235	South_Africa_400BP, Yana_UP, Lithuania_Marvele, England_Roman, Italy_RomanImperial, Russia_Sarmatian_SouthernUrals, Russia_Sarmatian_Alan, Armenia_Antiquity
OffordCluny203645	England_Roman, Portugal_LateRoman	1.49771e-15	-0.71	1.71	0.619	3104211	South_Africa_400BP, Yana_UP, Lithuania_Marvele, Italy_RomanImperial, Russia_Sarmatian_PonticSteppe, Russia_Sarmatian_SouthernUrals, Russia_Sarmatian_Alan, Armenia_Antiquity
OffordCluny203645	Portugal_LateRoman, Russia_Sarmatian_SouthernUrals	6.96905e-17	0.893	0.107	0.088	3014082	South_Africa_400BP, Yana_UP, Lithuania_Marvele, England_Roman, Italy_RomanImperial, Russia_Sarmatian_PonticSteppe, Russia_Sarmatian_Alan, Armenia_Antiquity
OffordCluny203645	Yana_UP, Portugal_LateRoman	3.66624e-17	0.108	0.892	0.047	3134824	South_Africa_400BP, Lithuania_Marvele, England_Roman, Italy_RomanImperial, Russia_Sarmatian_PonticSteppe, Russia_Sarmatian_SouthernUrals, Russia_Sarmatian_Alan, Armenia_Antiquity
OffordCluny203645	Lithuania_Marvele, Russia_Sarmatian_PonticSteppe	1.67215e-23	-0.413	1.413	0.288	2994977	South_Africa_400BP, Yana_UP, England_Roman, Italy_RomanImperial, Portugal_LateRoman, Russia_Sarmatian_SouthernUrals, Russia_Sarmatian_Alan, Armenia_Antiquity
OffordCluny203645	South_Africa_400BP, England_Roman	3.6509e-24	0.244	0.756	0.058	3072819	Yana_UP, Lithuania_Marvele, Italy_RomanImperial, Portugal_LateRoman, Russia_Sarmatian_PonticSteppe, Russia_Sarmatian_SouthernUrals, Russia_Sarmatian_Alan, Armenia_Antiquity
OffordCluny203645	Yana_UP, Russia_Sarmatian_PonticSteppe	3.52372e-24	0.012	0.988	0.056	3079081	South_Africa_400BP, Lithuania_Marvele, England_Roman, Italy_RomanImperial, Portugal_LateRoman, Russia_Sarmatian_SouthernUrals, Russia_Sarmatian_Alan, Armenia_Antiquity
OffordCluny203645	South_Africa_400BP, Russia_Sarmatian_PonticSteppe	4.56486e-27	0.013	0.987	0.08	3018490	Yana_UP, Lithuania_Marvele, England_Roman, Italy_RomanImperial, Portugal_LateRoman, Russia_Sarmatian_SouthernUrals, Russia_Sarmatian_Alan, Armenia_Antiquity
OffordCluny203645	England_Roman, Russia_Sarmatian_PonticSteppe	1.88368e-27	0.166	0.834	0.436	3051961	South_Africa_400BP, Yana_UP, Lithuania_Marvele, Italy_RomanImperial, Portugal_LateRoman, Russia_Sarmatian_SouthernUrals, Russia_Sarmatian_Alan, Armenia_Antiquity
OffordCluny203645	Yana_UP, England_Roman	2.77051e-28	0.163	0.837	0.043	3171361	South_Africa_400BP, Lithuania_Marvele, Italy_RomanImperial, Portugal_LateRoman, Russia_Sarmatian_PonticSteppe, Russia_Sarmatian_SouthernUrals, Russia_Sarmatian_Alan, Armenia_Antiquity
OffordCluny203645	England_Roman, Russia_Sarmatian_SouthernUrals	4.17772e-31	0.769	0.231	0.2	3041694	South_Africa_400BP, Yana_UP, Lithuania_Marvele, Italy_RomanImperial, Portugal_LateRoman, Russia_Sarmatian_PonticSteppe, Russia_Sarmatian_Alan, Armenia_Antiquity
OffordCluny203645	Lithuania_Marvele, Russia_Sarmatian_SouthernUrals	3.94263e-33	-1.452	2.452	0.899	2962965	South_Africa_400BP, Yana_UP, England_Roman, Italy_RomanImperial, Portugal_LateRoman, Russia_Sarmatian_PonticSteppe, Russia_Sarmatian_Alan, Armenia_Antiquity
OffordCluny203645	South_Africa_400BP, Lithuania_Marvele	6.21137e-34	0.348	0.652	0.084	3021254	Yana_UP, England_Roman, Italy_RomanImperial, Portugal_LateRoman, Russia_Sarmatian_PonticSteppe, Russia_Sarmatian_SouthernUrals, Russia_Sarmatian_Alan, Armenia_Antiquity
OffordCluny203645	Yana_UP, Russia_Sarmatian_SouthernUrals	3.35177e-34	-0.214	1.214	0.087	3069757	South_Africa_400BP, Lithuania_Marvele, England_Roman, Italy_RomanImperial, Portugal_LateRoman, Russia_Sarmatian_PonticSteppe, Russia_Sarmatian_Alan, Armenia_Antiquity
OffordCluny203645	South_Africa_400BP, Russia_Sarmatian_SouthernUrals	4.70904e-38	0.228	0.772	0.121	3032030	Yana_UP, Lithuania_Marvele, England_Roman, Italy_RomanImperial, Portugal_LateRoman, Russia_Sarmatian_PonticSteppe, Russia_Sarmatian_Alan, Armenia_Antiquity
OffordCluny203645	Yana_UP, Lithuania_Marvele	9.4743e-39	0.234	0.766	0.048	3068585	South_Africa_400BP, England_Roman, Italy_RomanImperial, Portugal_LateRoman, Russia_Sarmatian_PonticSteppe, Russia_Sarmatian_SouthernUrals, Russia_Sarmatian_Alan, Armenia_Antiquity
reference list 4 (including England_IA, excluding Armenia_LBA)
Target	Sources	p-value	source 1	source 2	SE	SNPs	Outgroups
OffordCluny203645	Russia_Sarmatian_PonticSteppe, Russia_Sarmatian_Alan	0.416122	-0.203	1.203	0.108	3058318	South_Africa_400BP, Yana_UP, Lithuania_Marvele, England_IA, Italy_RomanImperial, Portugal_LateRoman, Russia_Sarmatian_SouthernUrals, Armenia_Antiquity
OffordCluny203645	Russia_Sarmatian_PonticSteppe, Armenia_Antiquity	0.124019	0.335	0.665	0.062	3043656	South_Africa_400BP, Yana_UP, Lithuania_Marvele, England_IA, Italy_RomanImperial, Portugal_LateRoman, Russia_Sarmatian_SouthernUrals, Russia_Sarmatian_Alan
OffordCluny203645	Russia_Sarmatian_SouthernUrals, Armenia_Antiquity	0.0929024	0.243	0.757	0.055	3030130	South_Africa_400BP, Yana_UP, Lithuania_Marvele, England_IA, Italy_RomanImperial, Portugal_LateRoman, Russia_Sarmatian_PonticSteppe, Russia_Sarmatian_Alan
OffordCluny203645	Russia_Sarmatian_SouthernUrals, Russia_Sarmatian_Alan	0.0548629	-0.359	1.359	0.106	3040530	South_Africa_400BP, Yana_UP, Lithuania_Marvele, England_IA, Italy_RomanImperial, Portugal_LateRoman, Russia_Sarmatian_PonticSteppe, Armenia_Antiquity
OffordCluny203645	Russia_Sarmatian_Alan, Armenia_Antiquity	0.0288133	0.611	0.389	0.133	3132112	South_Africa_400BP, Yana_UP, Lithuania_Marvele, England_IA, Italy_RomanImperial, Portugal_LateRoman, Russia_Sarmatian_PonticSteppe, Russia_Sarmatian_SouthernUrals
OffordCluny203645	Italy_RomanImperial, Armenia_Antiquity	0.0199305	-0.548	1.548	0.258	3065164	South_Africa_400BP, Yana_UP, Lithuania_Marvele, England_IA, Portugal_LateRoman, Russia_Sarmatian_PonticSteppe, Russia_Sarmatian_SouthernUrals, Russia_Sarmatian_Alan
OffordCluny203645	Lithuania_Marvele, England_IA	0.00858458	-7.258	8.258	3.756	3049608	South_Africa_400BP, Yana_UP, Italy_RomanImperial, Portugal_LateRoman, Russia_Sarmatian_PonticSteppe, Russia_Sarmatian_SouthernUrals, Russia_Sarmatian_Alan, Armenia_Antiquity
OffordCluny203645	Italy_RomanImperial, Portugal_LateRoman	0.00544867	1.137	-0.137	0.13	3033552	South_Africa_400BP, Yana_UP, Lithuania_Marvele, England_IA, Russia_Sarmatian_PonticSteppe, Russia_Sarmatian_SouthernUrals, Russia_Sarmatian_Alan, Armenia_Antiquity
OffordCluny203645	Russia_Sarmatian_PonticSteppe, Russia_Sarmatian_SouthernUrals	0.00162798	13.052	-12.052	12.512	2972064	South_Africa_400BP, Yana_UP, Lithuania_Marvele, England_IA, Italy_RomanImperial, Portugal_LateRoman, Russia_Sarmatian_Alan, Armenia_Antiquity
OffordCluny203645	England_IA, Russia_Sarmatian_Alan	0.00128604	-0.188	1.188	0.117	3149779	South_Africa_400BP, Yana_UP, Lithuania_Marvele, Italy_RomanImperial, Portugal_LateRoman, Russia_Sarmatian_PonticSteppe, Russia_Sarmatian_SouthernUrals, Armenia_Antiquity
OffordCluny203645	Italy_RomanImperial, Russia_Sarmatian_Alan	0.000856748	0.237	0.763	0.129	3070445	South_Africa_400BP, Yana_UP, Lithuania_Marvele, England_IA, Portugal_LateRoman, Russia_Sarmatian_PonticSteppe, Russia_Sarmatian_SouthernUrals, Armenia_Antiquity
OffordCluny203645	Lithuania_Marvele, Russia_Sarmatian_Alan	0.000705368	-0.188	1.188	0.103	3043223	South_Africa_400BP, Yana_UP, England_IA, Italy_RomanImperial, Portugal_LateRoman, Russia_Sarmatian_PonticSteppe, Russia_Sarmatian_SouthernUrals, Armenia_Antiquity
OffordCluny203645	Lithuania_Marvele, Armenia_Antiquity	0.00068077	0.2	0.8	0.073	3030694	South_Africa_400BP, Yana_UP, England_IA, Italy_RomanImperial, Portugal_LateRoman, Russia_Sarmatian_PonticSteppe, Russia_Sarmatian_SouthernUrals, Russia_Sarmatian_Alan
OffordCluny203645	Yana_UP, Armenia_Antiquity	0.000531195	0.121	0.879	0.038	3154460	South_Africa_400BP, Lithuania_Marvele, England_IA, Italy_RomanImperial, Portugal_LateRoman, Russia_Sarmatian_PonticSteppe, Russia_Sarmatian_SouthernUrals, Russia_Sarmatian_Alan
OffordCluny203645	Portugal_LateRoman, Russia_Sarmatian_Alan	0.000319725	0.083	0.917	0.141	3108307	South_Africa_400BP, Yana_UP, Lithuania_Marvele, England_IA, Italy_RomanImperial, Russia_Sarmatian_PonticSteppe, Russia_Sarmatian_SouthernUrals, Armenia_Antiquity
OffordCluny203645	South_Africa_400BP, Russia_Sarmatian_Alan	0.000195633	-0.028	1.028	0.057	3072671	Yana_UP, Lithuania_Marvele, England_IA, Italy_RomanImperial, Portugal_LateRoman, Russia_Sarmatian_PonticSteppe, Russia_Sarmatian_SouthernUrals, Armenia_Antiquity
OffordCluny203645	Portugal_LateRoman, Armenia_Antiquity	0.000160036	0.261	0.739	0.116	3094001	South_Africa_400BP, Yana_UP, Lithuania_Marvele, England_IA, Italy_RomanImperial, Russia_Sarmatian_PonticSteppe, Russia_Sarmatian_SouthernUrals, Russia_Sarmatian_Alan
OffordCluny203645	Yana_UP, Russia_Sarmatian_Alan	0.00015671	-0.031	1.031	0.046	3173913	South_Africa_400BP, Lithuania_Marvele, England_IA, Italy_RomanImperial, Portugal_LateRoman, Russia_Sarmatian_PonticSteppe, Russia_Sarmatian_SouthernUrals, Armenia_Antiquity
OffordCluny203645	England_IA, Armenia_Antiquity	9.3637e-05	0.192	0.808	0.073	3132918	South_Africa_400BP, Yana_UP, Lithuania_Marvele, Italy_RomanImperial, Portugal_LateRoman, Russia_Sarmatian_PonticSteppe, Russia_Sarmatian_SouthernUrals, Russia_Sarmatian_Alan
OffordCluny203645	South_Africa_400BP, Armenia_Antiquity	3.46746e-05	0.117	0.883	0.047	3058290	Yana_UP, Lithuania_Marvele, England_IA, Italy_RomanImperial, Portugal_LateRoman, Russia_Sarmatian_PonticSteppe, Russia_Sarmatian_SouthernUrals, Russia_Sarmatian_Alan
OffordCluny203645	Italy_RomanImperial, Russia_Sarmatian_SouthernUrals	4.47904e-07	0.749	0.251	0.067	2997382	South_Africa_400BP, Yana_UP, Lithuania_Marvele, England_IA, Portugal_LateRoman, Russia_Sarmatian_PonticSteppe, Russia_Sarmatian_Alan, Armenia_Antiquity
OffordCluny203645	South_Africa_400BP, Yana_UP	1.99573e-07	1.116	-0.116	0.143	3109757	Lithuania_Marvele, England_IA, Italy_RomanImperial, Portugal_LateRoman, Russia_Sarmatian_PonticSteppe, Russia_Sarmatian_SouthernUrals, Russia_Sarmatian_Alan, Armenia_Antiquity
OffordCluny203645	Italy_RomanImperial, Russia_Sarmatian_PonticSteppe	1.28454e-07	0.62	0.38	0.077	2992077	South_Africa_400BP, Yana_UP, Lithuania_Marvele, England_IA, Portugal_LateRoman, Russia_Sarmatian_SouthernUrals, Russia_Sarmatian_Alan, Armenia_Antiquity
OffordCluny203645	Yana_UP, Italy_ImperialRoman	2.1827e-09	0.142	0.858	0.039	3086123	South_Africa_400BP, Lithuania_Marvele, England_IA, Portugal_LateRoman, Russia_Sarmatian_PonticSteppe, Russia_Sarmatian_SouthernUrals, Russia_Sarmatian_Alan, Armenia_Antiquity
OffordCluny203645	South_Africa_400BP, Italy_ImperialRoman	4.66379e-10	0.158	0.842	0.045	3002176	Yana_UP, Lithuania_Marvele, England_IA, Portugal_LateRoman, Russia_Sarmatian_PonticSteppe, Russia_Sarmatian_SouthernUrals, Russia_Sarmatian_Alan, Armenia_Antiquity
OffordCluny203645	South_Africa_400BP, Portugal_LateRoman	1.66975e-12	0.24	0.76	0.043	3044022	Yana_UP, Lithuania_Marvele, England_IA, Italy_RomanImperial, Russia_Sarmatian_PonticSteppe, Russia_Sarmatian_SouthernUrals, Russia_Sarmatian_Alan, Armenia_Antiquity
OffordCluny203645	Lithuania_Marvele, Italy_ImperialRoman	8.20954e-13	0.08	0.92	0.099	2988560	South_Africa_400BP, Yana_UP, England_IA, Portugal_LateRoman, Russia_Sarmatian_PonticSteppe, Russia_Sarmatian_SouthernUrals, Russia_Sarmatian_Alan, Armenia_Antiquity
OffordCluny203645	England_IA, Portugal_LateRoman	5.83067e-13	-1.105	2.105	0.593	3111910	South_Africa_400BP, Yana_UP, Lithuania_Marvele, Italy_RomanImperial, Russia_Sarmatian_PonticSteppe, Russia_Sarmatian_SouthernUrals, Russia_Sarmatian_Alan, Armenia_Antiquity
OffordCluny203645	England_IA, Italy_ImperialRoman	5.13165e-13	-0.026	1.026	0.11	3069716	South_Africa_400BP, Yana_UP, Lithuania_Marvele, Portugal_LateRoman, Russia_Sarmatian_PonticSteppe, Russia_Sarmatian_SouthernUrals, Russia_Sarmatian_Alan, Armenia_Antiquity
OffordCluny203645	Portugal_LateRoman, Russia_Sarmatian_PonticSteppe	2.88544e-13	0.556	0.444	0.087	3041303	South_Africa_400BP, Yana_UP, Lithuania_Marvele, England_IA, Italy_RomanImperial, Russia_Sarmatian_SouthernUrals, Russia_Sarmatian_Alan, Armenia_Antiquity
OffordCluny203645	Lithuania_Marvele, Portugal_LateRoman	1.31984e-14	-0.355	1.355	0.258	3020101	South_Africa_400BP, Yana_UP, England_IA, Italy_RomanImperial, Russia_Sarmatian_PonticSteppe, Russia_Sarmatian_SouthernUrals, Russia_Sarmatian_Alan, Armenia_Antiquity
OffordCluny203645	Portugal_LateRoman, Russia_Sarmatian_SouthernUrals	1.84461e-17	0.846	0.154	0.085	3009257	South_Africa_400BP, Yana_UP, Lithuania_Marvele, England_IA, Italy_RomanImperial, Russia_Sarmatian_PonticSteppe, Russia_Sarmatian_Alan, Armenia_Antiquity
OffordCluny203645	Yana_UP, Portugal_LateRoman	8.93546e-18	0.109	0.891	0.047	3130309	South_Africa_400BP, Lithuania_Marvele, England_IA, Italy_RomanImperial, Russia_Sarmatian_PonticSteppe, Russia_Sarmatian_SouthernUrals, Russia_Sarmatian_Alan, Armenia_Antiquity
OffordCluny203645	Lithuania_Marvele, Russia_Sarmatian_PonticSteppe	7.7997e-23	-0.688	1.688	0.492	2989223	South_Africa_400BP, Yana_UP, England_IA, Italy_RomanImperial, Portugal_LateRoman, Russia_Sarmatian_SouthernUrals, Russia_Sarmatian_Alan, Armenia_Antiquity
OffordCluny203645	Yana_UP, Russia_Sarmatian_PonticSteppe	4.07552e-24	0.008	0.992	0.056	3074717	South_Africa_400BP, Lithuania_Marvele, England_IA, Italy_RomanImperial, Portugal_LateRoman, Russia_Sarmatian_SouthernUrals, Russia_Sarmatian_Alan, Armenia_Antiquity
OffordCluny203645	South_Africa_400BP, England_IA	4.98319e-26	0.265	0.735	0.055	3078638	Yana_UP, Lithuania_Marvele, Italy_RomanImperial, Portugal_LateRoman, Russia_Sarmatian_PonticSteppe, Russia_Sarmatian_SouthernUrals, Russia_Sarmatian_Alan, Armenia_Antiquity
OffordCluny203645	South_Africa_400BP, Russia_Sarmatian_PonticSteppe	6.23485e-27	0.006	0.994	0.072	3012744	Yana_UP, Lithuania_Marvele, England_IA, Italy_RomanImperial, Portugal_LateRoman, Russia_Sarmatian_SouthernUrals, Russia_Sarmatian_Alan, Armenia_Antiquity
OffordCluny203645	England_IA, Russia_Sarmatian_PonticSteppe	4.40786e-27	-0.346	1.346	0.667	3056779	South_Africa_400BP, Yana_UP, Lithuania_Marvele, Italy_RomanImperial, Portugal_LateRoman, Russia_Sarmatian_SouthernUrals, Russia_Sarmatian_Alan, Armenia_Antiquity
OffordCluny203645	South_Africa_400BP, Lithuania_Marvele	7.81699e-30	0.257	0.743	0.067	3014336	Yana_UP, England_IA, Italy_RomanImperial, Portugal_LateRoman, Russia_Sarmatian_PonticSteppe, Russia_Sarmatian_SouthernUrals, Russia_Sarmatian_Alan, Armenia_Antiquity
OffordCluny203645	Yana_UP, England_IA	2.04857e-31	0.186	0.814	0.045	3179119	South_Africa_400BP, Lithuania_Marvele, Italy_RomanImperial, Portugal_LateRoman, Russia_Sarmatian_PonticSteppe, Russia_Sarmatian_SouthernUrals, Russia_Sarmatian_Alan, Armenia_Antiquity
OffordCluny203645	Yana_UP, Russia_Sarmatian_SouthernUrals	1.06917e-32	-0.239	1.239	0.091	3065298	South_Africa_400BP, Lithuania_Marvele, England_IA, Italy_RomanImperial, Portugal_LateRoman, Russia_Sarmatian_PonticSteppe, Russia_Sarmatian_Alan, Armenia_Antiquity
OffordCluny203645	Lithuania_Marvele, Russia_Sarmatian_SouthernUrals	2.16816e-33	-1.287	2.287	0.654	2957091	South_Africa_400BP, Yana_UP, England_IA, Italy_RomanImperial, Portugal_LateRoman, Russia_Sarmatian_PonticSteppe, Russia_Sarmatian_Alan, Armenia_Antiquity
OffordCluny203645	Yana_UP, Lithuania_Marvele	1.12334e-33	0.198	0.802	0.047	3063414	South_Africa_400BP, England_IA, Italy_RomanImperial, Portugal_LateRoman, Russia_Sarmatian_PonticSteppe, Russia_Sarmatian_SouthernUrals, Russia_Sarmatian_Alan, Armenia_Antiquity
OffordCluny203645	England_IA, Russia_Sarmatian_SouthernUrals	9.114e-34	0.619	0.381	0.202	3044053	South_Africa_400BP, Yana_UP, Lithuania_Marvele, Italy_RomanImperial, Portugal_LateRoman, Russia_Sarmatian_PonticSteppe, Russia_Sarmatian_Alan, Armenia_Antiquity
OffordCluny203645	South_Africa_400BP, Russia_Sarmatian_SouthernUrals	2.26831e-37	0.177	0.823	0.107	3025998	Yana_UP, Lithuania_Marvele, England_IA, Italy_RomanImperial, Portugal_LateRoman, Russia_Sarmatian_PonticSteppe, Russia_Sarmatian_Alan, Armenia_Antiquity

## Sheet: D
Data S2 D. List of published ancient samples with whole-genome shotgun data used to generate a '1KGP transversion sites datset'. Samples are grouped in populations as used in qpAdm analyses.
Individual	Population label	Reference	ENA accession code
RISE509	Afanasievo	Allentoft et al. Nature 2015	PRJEB9021
RISE507.508.merge	Afanasievo	Allentoft et al. Nature 2015	PRJEB9021
RISE510	Afanasievo	Allentoft et al. Nature 2015	PRJEB9021
RISE511	Afanasievo	Allentoft et al. Nature 2015	PRJEB9021
CCH144	Anatolia_N	Yaka et al. Curr Biol 2021	PRJEB39316
CCH289	Anatolia_N	Yaka et al. Curr Biol 2021	PRJEB39316
CCH163	Anatolia_N	Yaka et al. Curr Biol 2021	PRJEB39316
CCH290	Anatolia_N	Yaka et al. Curr Biol 2021	PRJEB39316
cth728	Anatolia_N	Yaka et al. Curr Biol 2021	PRJEB39316
cth842	Anatolia_N	Yaka et al. Curr Biol 2021	PRJEB39316
cth006	Anatolia_N	Yaka et al. Curr Biol 2021	PRJEB39316
cth747	Anatolia_N	Yaka et al. Curr Biol 2021	PRJEB39316
CCH285	Anatolia_N	Yaka et al. Curr Biol 2021	PRJEB39316
CCH294	Anatolia_N	Yaka et al. Curr Biol 2021	PRJEB39316
CCH311	Anatolia_N	Yaka et al. Curr Biol 2021	PRJEB39316
pch034	Anatolia_N	Yaka et al. Curr Biol 2021	PRJEB39316
cth217	Anatolia_N	Yaka et al. Curr Biol 2021	PRJEB39316
Bar31	Anatolia_N	Hofmanová et al. PNAS 2016	PRJEB11848
cth739	Anatolia_N	Yaka et al. Curr Biol 2021	PRJEB39316
Bar8	Anatolia_N	Hofmanová et al. PNAS 2016	PRJEB11848
kum4	Anatolia_N	Omrak et al. Curr Biol 2016	PRJEB12155
kum6	Anatolia_N	Omrak et al. Curr Biol 2016	PRJEB12155
RISE407	Armenia_LBA	Allentoft et al. Nature 2015	PRJEB9021
RISE412	Armenia_LBA	Allentoft et al. Nature 2015	PRJEB9021
RISE408	Armenia_LBA	Allentoft et al. Nature 2015	PRJEB9021
RISE396	Armenia_LBA	Allentoft et al. Nature 2015	PRJEB9021
RISE397	Armenia_LBA	Allentoft et al. Nature 2015	PRJEB9021
R11545	Armenia_LBA	Antonio et al. bioRxiv 2022	PRJEB53564
R11675	Armenia_LBA	Antonio et al. bioRxiv 2022	PRJEB53564
R11541	Armenia_Antiquity	Antonio et al. bioRxiv 2022	PRJEB53564
R11651	Armenia_Antiquity	Antonio et al. bioRxiv 2022	PRJEB53564
R11678	Armenia_Antiquity	Antonio et al. bioRxiv 2022	PRJEB53564
R11714	Armenia_Antiquity	Antonio et al. bioRxiv 2022	PRJEB53564
R11713	Armenia_Antiquity	Antonio et al. bioRxiv 2022	PRJEB53564
R11653	Armenia_Antiquity	Antonio et al. bioRxiv 2022	PRJEB53564
KO2	Balkan_N	Gamba et al. Nat Comm 2014	PRJNA240906
Rev5	Balkan_N	Hofmanová et al. PNAS 2016	PRJEB11848
Pal7	Balkan_N	Hofmanová et al. PNAS 2016	PRJEB11848
STAR1	Balkan_N	Marchi et al. Cell 2022	PRJEB50857
Nea3	Balkan_N	Marchi et al. Cell 2022	PRJEB50857
VC3-2	Balkan_N	Marchi et al. Cell 2022	PRJEB50857
Nea2	Balkan_N	Marchi et al. Cell 2022	PRJEB50857
LEPE52-1	Balkan_N	Marchi et al. Cell 2022	PRJEB50857
LEPE48-2	Balkan_N	Marchi et al. Cell 2022	PRJEB50857
SATP	CHG	Jones et al. Nat Comm 2015	PRJEB11364
KK1	CHG	Jones et al. Nat Comm 2015	PRJEB11364
PES001	EHG	Saag et al. Sci Adv 2021	PRJEB40698
Kerelia_UzOO74	EHG	Fu et al. Nature 2016	PRJEB13123
Sidelkino	EHG	de Barros Damgaard et al. Science 2018	PRJEB26349
Linton15579_L	England_IA	Schiffels et al. Nat Comm 2016	PRJEB6915
M1489	England_IA	Martiniano et al. Nat Comm 2016	PRJEB11004
Hinxton12880_HI1	England_IA	Schiffels et al. Nat Comm 2016	PRJEB4604
Hinxton12884_HI2	England_IA	Schiffels et al. Nat Comm 2016	PRJEB4604
CE003	England_IA	Dulias et al. PNAS 2022	PRJEB46830
3DT16	England_Roman	Martiniano et al. Nat Comm 2016	PRJEB11004
6DT18	England_Roman	Martiniano et al. Nat Comm 2016	PRJEB11004
6DT21	England_Roman	Martiniano et al. Nat Comm 2016	PRJEB11004
6DT22	England_Roman	Martiniano et al. Nat Comm 2016	PRJEB11004
6DT23	England_Roman	Martiniano et al. Nat Comm 2016	PRJEB11004
6DT3	England_Roman	Martiniano et al. Nat Comm 2016	PRJEB11004
M96	IronGates_Mesolithic	González-Fortes et al. Curr Biol 2017	PRJEB20616
M95	IronGates_Mesolithic	González-Fortes et al. Curr Biol 2017	PRJEB20616
OC	IronGates_Mesolithic	González-Fortes et al. Curr Biol 2017	PRJEB20616
R47	Italy_RomanImperial	Antonio et al. Science 2019	PRJEB32566
R44	Italy_RomanImperial	Antonio et al. Science 2019	PRJEB32566
R1544	Italy_RomanImperial	Antonio et al. Science 2019	PRJEB32566
R66	Italy_RomanImperial	Antonio et al. Science 2019	PRJEB32566
R69	Italy_RomanImperial	Antonio et al. Science 2019	PRJEB32566
R125	Italy_RomanImperial	Antonio et al. Science 2019	PRJEB32566
R49	Italy_RomanImperial	Antonio et al. Science 2019	PRJEB32566
R51	Italy_RomanImperial	Antonio et al. Science 2019	PRJEB32566
R50	Italy_RomanImperial	Antonio et al. Science 2019	PRJEB32566
R436	Italy_RomanImperial	Antonio et al. Science 2019	PRJEB32566
R114	Italy_RomanImperial	Antonio et al. Science 2019	PRJEB32566
R115	Italy_RomanImperial	Antonio et al. Science 2019	PRJEB32566
R131	Italy_RomanImperial	Antonio et al. Science 2019	PRJEB32566
R835	Italy_RomanImperial	Antonio et al. Science 2019	PRJEB32566
R836	Italy_RomanImperial	Antonio et al. Science 2019	PRJEB32566
R1548	Italy_RomanImperial	Antonio et al. Science 2019	PRJEB32566
R1549	Italy_RomanImperial	Antonio et al. Science 2019	PRJEB32566
R1557	Italy_RomanImperial	Antonio et al. BioRxiv 2022	PRJEB53564
R1556	Italy_RomanImperial	Antonio et al. BioRxiv 2022	PRJEB53564
R1554	Italy_RomanImperial	Antonio et al. BioRxiv 2022	PRJEB53564
R10832	Lithuania_Marvele	Antonio et al. BioRxiv 2022	PRJEB53564
R10836	Lithuania_Marvele	Antonio et al. BioRxiv 2022	PRJEB53564
R10830	Lithuania_Marvele	Antonio et al. BioRxiv 2022	PRJEB53564
R10838	Lithuania_Marvele	Antonio et al. BioRxiv 2022	PRJEB53564
R10507	Portugal_LateRoman	Antonio et al. BioRxiv 2022	PRJEB53564
R10500	Portugal_LateRoman	Antonio et al. BioRxiv 2022	PRJEB53564
R10488	Portugal_LateRoman	Antonio et al. BioRxiv 2022	PRJEB53564
R10487	Portugal_LateRoman	Antonio et al. BioRxiv 2022	PRJEB53564
R10502	Portugal_LateRoman	Antonio et al. BioRxiv 2022	PRJEB53564
DA146	Russia_Sarmatian_Alan	de Barros Damgaard et al. Nature 2018	PRJEB20658
DA160	Russia_Sarmatian_Alan	de Barros Damgaard et al. Nature 2018	PRJEB20658
DA162	Russia_Sarmatian_Alan	de Barros Damgaard et al. Nature 2018	PRJEB20658
DA243	Russia_Sarmatian_Alan	de Barros Damgaard et al. Nature 2018	PRJEB20658
DA164	Russia_Sarmatian_Alan	de Barros Damgaard et al. Nature 2018	PRJEB20658
DA134	Russia_Sarmatian_PonticSteppe	de Barros Damgaard et al. Nature 2018	PRJEB20658
DA136	Russia_Sarmatian_PonticSteppe	de Barros Damgaard et al. Nature 2018	PRJEB20658
DA139	Russia_Sarmatian_PonticSteppe	de Barros Damgaard et al. Nature 2018	PRJEB20658
DA141	Russia_Sarmatian_PonticSteppe	de Barros Damgaard et al. Nature 2018	PRJEB20658
DA143	Russia_Sarmatian_PonticSteppe	de Barros Damgaard et al. Nature 2018	PRJEB20658
DA144	Russia_Sarmatian_PonticSteppe	de Barros Damgaard et al. Nature 2018	PRJEB20658
DA145	Russia_Sarmatian_PonticSteppe	de Barros Damgaard et al. Nature 2018	PRJEB20658
tem002	Russia_Sarmatian_SouthernUrals	Krzewińska et al. Sci Adv 2018	PRJEB27628
tem001	Russia_Sarmatian_SouthernUrals	Krzewińska et al. Sci Adv 2018	PRJEB27628
chy002	Russia_Sarmatian_SouthernUrals	Krzewińska et al. Sci Adv 2018	PRJEB27628
chy001	Russia_Sarmatian_SouthernUrals	Krzewińska et al. Sci Adv 2018	PRJEB27628
cha001	South_Africa_400BP	Schlebusch et al. Science 2017	PRJEB22660
mfo001	South_Africa_400BP	Schlebusch et al. Science 2017	PRJEB22660
new001	South_Africa_400BP	Schlebusch et al. Science 2017	PRJEB22660
ela001	South_Africa_400BP	Schlebusch et al. Science 2017	PRJEB22660
RISE550	Steppe	Allentoft et al. Nature 2015	PRJEB9021
Yamnaya	Steppe	de Barros Damgaard et al. Science 2018	PRJEB26349
RISE546	Steppe	Allentoft et al. Nature 2015	PRJEB9021
RISE548	Steppe	Allentoft et al. Nature 2015	PRJEB9021
RISE547	Steppe	Allentoft et al. Nature 2015	PRJEB9021
RISE240	Steppe	Allentoft et al. Nature 2015	PRJEB9021
RISE552	Steppe	Allentoft et al. Nature 2015	PRJEB9021
KO1	WHG	Gamba et al. Nat Comm 2014	PRJNA240906
Loschbour	WHG	Lazaridis et al. Nature 2014	PRJEB6272
LaBrana1	WHG	Olalde et al. Nature 2014	PRJNA230689
R11	WHG	Antonio et al. Science 2019	PRJEB32566
R7	WHG	Antonio et al. Science 2019	PRJEB32566
R15	WHG	Antonio et al. Science 2019	PRJEB32566
Cheddar	WHG	Brace et al. Nat Eco & Evol 2019	PRJEB31249
Yana1	Yana_UP	Sikora et al. Nature 2019	PRJEB29700
Yana2	Yana_UP	Sikora et al. Nature 2019	PRJEB29700

## Sheet: E
Data S2 E. List of modern populations used to compute PCs. 3-letter population label included in PCAs shown if Fig. 1 and Supplementary Fig. 2. Population labels as reported in ‘Allen Ancient DNA Resource’ v.54 (https://doi.org/10.7910/DVN/FFIDCW).
Population label	PCA label
Abazin.HO	Aba
Abkhasian.HO	Abk
Adygei.HO	Ady
Albanian.HO	Alb
Armenian_Hemsheni.HO	Arm
Armenian.HO	Arm
Armenian.WGA.HO	Arm
Assyrian.HO	Ass
Assyrian.WGA.HO	Ass
Avar.HO	Ava
Azeri.HO	Aze
Azeri.WGA.HO	Aze
Balkar.HO	Bal
Bashkir.HO	Bas
Basque.HO	Bas
BedouinA.HO	Bed
BedouinB.HO	Bed
Belarusian.HO	Bel
Besermyan.HO	Bes
Bulgarian.HO	Bul
Chechen.HO	Che
Chuvash.HO	Chu
Circassian.HO	Cir
Croatian.HO	Cro
Cypriot.HO	Cyp
Czech.HO	Cze
Darginian.HO	Dar
Druze.HO	Dru
Egyptian.HO	Egy
English.HO	Eng
Estonian.HO	Est
Ezid.HO	Ezi
Finnish.HO	Fin
FIN_o.HO	FIN
French.HO	Fre
French_o.HO	Fre
Gagauz.HO	Gag
Georgian.HO	Geo
Georgian.WGA.HO	Geo
Greek.HO	Gre
Greek.WGA.HO	Gre
Hungarian.HO	Hun
IBS_CanaryIslands.HO	IBS
Icelandic.HO	Ice
Ingushian.HO	Ing
Iran_Fars.HO	Ira
Iranian_Bandari.HO	Ira
Iranian.HO	Ira
Iran_Zoroastrian.HO	Ira
Italian_North.HO	Ita
Italian_Sardinian.HO	Ita
Italian_South.HO	Ita
Jew_Ashkenazi.HO	Jew
Jew_Georgian.HO	Jew
Jew_Iranian.HO	Jew
Jew_Iraqi.HO	Jew
Jordanian.HO	Jor
Kabardinian.HO	Kab
Kaitag.HO	Kai
Kalmyk.HO	Kal
Karachai.HO	Kar
Karelian.HO	Kar
Kubachinian.HO	Kub
Kumyk.HO	Kum
Kurd.HO	Kur
Kurd.WGA.HO	Kur
Lak.HO	Lak
Lebanese_Christian.HO	Leb
Lebanese.HO	Leb
Lebanese_Muslim.HO	Leb
Lezgin.HO	Lez
Lithuanian.HO	Lit
Maltese.HO	Mal
Moldavian.HO	Mol
Mordovian.HO	Mor
Nogai_Astrakhan.HO	Nog
Nogai_Karachay_Cherkessia.HO	Nog
Nogai_Stavropol.HO	Nog
Norwegian.HO	Nor
Orcadian.HO	Orc
Ossetian.HO	Oss
Palestinian.HO	Pal
Romanian.HO	Rom
Russia_Abkhasian.HO	Rus
Russian_Archangelsk_Krasnoborsky.HO	Rus
Russian_Archangelsk_Pinezhsky.HO	Rus
Russian.HO	Rus
Russia_NorthOssetian.HO	Rus
Sardinian.HO	Sar
Saudi.HO	Sau
Scottish.HO	Sco
Sicilian.HO	Sic
Spanish.HO	Spa
Spanish_Lleida.HO	Spa
Spanish_North.HO	Spa
Syrian.HO	Syr
Tabasaran.HO	Tab
Tatar_Kazan.HO	Tat
Tatar_Mishar.HO	Tat
Turkish_Balikesir.HO	Tur
Turkish.HO	Tur
Udmurt.HO	Udm
Ukrainian.HO	Ukr
Ukrainian_North.HO	Ukr
Veps.HO	Vep

## Sheet: F
Data S2 F. Fixed qpAdm distal model for Offord Cluny 203645 and six individuals previously published from the Roman cemetery in Driffield Terrace, present-day York. Sources: Western European Hunter-gatherers (WHG), Balkan Neolithic (Balkan_N) and Steppe.
			ancestry proportions			SE
Target	Sources	p-value	WHG	Balkan_N	Steppe	WHG	Balkan_N	Steppe	SNPs	Outgroups
OffordCluny203645	WHG, Balkan_N, Steppe	1.65094e-10	-0.063	0.484	0.579	0.021	0.026	0.035	3342819	South_Africa_400BP, IronGates_Mesolithic, Anatolia_N, Afanasievo
6DT18	WHG, Balkan_N, Steppe	0.15835	0.215	0.431	0.354	0.022	0.027	0.035	2741178	South_Africa_400BP, IronGates_Mesolithic, Anatolia_N, Afanasievo
6DT21	WHG, Balkan_N, Steppe	0.467259	0.168	0.381	0.451	0.022	0.027	0.035	2795815	South_Africa_400BP, IronGates_Mesolithic, Anatolia_N, Afanasievo
3DT16	WHG, Balkan_N, Steppe	0.185058	0.183	0.353	0.464	0.023	0.027	0.035	2400493	South_Africa_400BP, IronGates_Mesolithic, Anatolia_N, Afanasievo
6DT3	WHG, Balkan_N, Steppe	0.408547	0.192	0.342	0.466	0.021	0.026	0.034	3035046	South_Africa_400BP, IronGates_Mesolithic, Anatolia_N, Afanasievo
6DT22	WHG, Balkan_N, Steppe	0.936087	0.187	0.438	0.375	0.023	0.025	0.034	2764894	South_Africa_400BP, IronGates_Mesolithic, Anatolia_N, Afanasievo
6DT23	WHG, Balkan_N, Steppe	0.919285	0.15	0.361	0.488	0.022	0.026	0.03	2386343	South_Africa_400BP, IronGates_Mesolithic, Anatolia_N, Afanasievo

## Sheet: G
Data S2 G. 2-source qpAdm distal models, rotating through a list of reference populations. Accepted models are highlighted in green. Rejected (p<0.05) and/or implausible (ancestry proportions <0 and>1) models are highlighted in red.
Target	Sources	p-value	source 1	source 2	SE	SNPs	Outgroups
OffordCluny203645	CHG, Anatolia_N	0.550902	0.689	0.311	0.03	3367195	South_Africa_400BP, WHG, EHG, Balkan_N, Steppe, IronGates_Mesolithic, Afanasievo
OffordCluny203645	Balkan_N, Anatolia_N	0.450397	-6.257	7.257	2.373	3340217	South_Africa_400BP, WHG, EHG, CHG, Steppe, IronGates_Mesolithic, Afanasievo
OffordCluny203645	CHG, Balkan_N	0.238463	0.751	0.249	0.034	3338783	South_Africa_400BP, WHG, EHG, Steppe, IronGates_Mesolithic, Anatolia_N, Afanasievo
OffordCluny203645	South_Africa_400BP, IronGates_Mesolithic	0.150711	1.155	-0.155	0.022	3322938	WHG, EHG, CHG, Balkan_N, Steppe, Anatolia_N, Afanasievo
OffordCluny203645	Steppe, Afanasievo	0.00524464	120.213	-119.213	585.513	3264077	South_Africa_400BP, WHG, EHG, CHG, Balkan_N, IronGates_Mesolithic, Anatolia_N
OffordCluny203645	South_Africa_400BP, WHG	0.00438911	1.098	-0.098	0.022	3322922	EHG, CHG, Balkan_N, Steppe, IronGates_Mesolithic, Anatolia_N, Afanasievo
OffordCluny203645	South_Africa_400BP, EHG	2.65608e-07	1.135	-0.135	0.033	3323578	WHG, CHG, Balkan_N, Steppe, IronGates_Mesolithic, Anatolia_N, Afanasievo
OffordCluny203645	WHG, IronGates_Mesolithic	3.41364e-08	7.22	-6.22	1.125	3356977	South_Africa_400BP, EHG, CHG, Balkan_N, Steppe, Anatolia_N, Afanasievo
OffordCluny203645	South_Africa_400BP, CHG	2.73797e-08	0.598	0.402	0.107	3333573	WHG, EHG, Balkan_N, Steppe, IronGates_Mesolithic, Anatolia_N, Afanasievo
OffordCluny203645	South_Africa_400BP, Afanasievo	1.29585e-10	1.12	-0.12	0.051	3302233	WHG, EHG, CHG, Balkan_N, Steppe, IronGates_Mesolithic, Anatolia_N
OffordCluny203645	South_Africa_400BP, Steppe	5.93708e-11	1.112	-0.112	0.05	3339838	WHG, EHG, CHG, Balkan_N, IronGates_Mesolithic, Anatolia_N, Afanasievo
OffordCluny203645	South_Africa_400BP, Balkan_N	5.54806e-11	0.968	0.032	0.048	3302909	WHG, EHG, CHG, Steppe, IronGates_Mesolithic, Anatolia_N, Afanasievo
OffordCluny203645	CHG, Afanasievo	5.17406e-11	1.277	-0.277	0.066	3269883	South_Africa_400BP, WHG, EHG, Balkan_N, Steppe, IronGates_Mesolithic, Anatolia_N
OffordCluny203645	CHG, Steppe	5.1523e-11	1.254	-0.254	0.069	3384759	South_Africa_400BP, WHG, EHG, Balkan_N, IronGates_Mesolithic, Anatolia_N, Afanasievo
OffordCluny203645	South_Africa_400BP, Anatolia_N	2.58321e-11	0.893	0.107	0.043	3322853	WHG, EHG, CHG, Balkan_N, Steppe, IronGates_Mesolithic, Afanasievo
OffordCluny203645	WHG, CHG	2.17886e-17	0.039	0.961	0.02	3360876	South_Africa_400BP, EHG, Balkan_N, Steppe, IronGates_Mesolithic, Anatolia_N, Afanasievo
OffordCluny203645	EHG, CHG	2.08212e-17	-0.082	1.082	0.039	3369886	South_Africa_400BP, WHG, Balkan_N, Steppe, IronGates_Mesolithic, Anatolia_N, Afanasievo
OffordCluny203645	CHG, IronGates_Mesolithic	1.328e-17	0.967	0.033	0.018	3359263	South_Africa_400BP, WHG, EHG, Balkan_N, Steppe, Anatolia_N, Afanasievo
OffordCluny203645	Steppe, Anatolia_N	2.27513e-20	0.45	0.55	0.022	3371582	South_Africa_400BP, WHG, EHG, CHG, Balkan_N, IronGates_Mesolithic, Afanasievo
OffordCluny203645	Anatolia_N, Afanasievo	3.08477e-21	0.547	0.453	0.022	3264351	South_Africa_400BP, WHG, EHG, CHG, Balkan_N, Steppe, IronGates_Mesolithic
OffordCluny203645	Balkan_N, Steppe	8.15247e-25	0.521	0.479	0.024	3347532	South_Africa_400BP, WHG, EHG, CHG, IronGates_Mesolithic, Anatolia_N, Afanasievo
OffordCluny203645	Balkan_N, Afanasievo	3.61721e-25	0.518	0.482	0.023	3269896	South_Africa_400BP, WHG, EHG, CHG, Steppe, IronGates_Mesolithic, Anatolia_N
OffordCluny203645	EHG, Afanasievo	1.58613e-40	-1.189	2.189	0.131	3271085	South_Africa_400BP, WHG, CHG, Balkan_N, Steppe, IronGates_Mesolithic, Anatolia_N
OffordCluny203645	EHG, Steppe	8.73291e-43	-0.882	1.882	0.095	3374579	South_Africa_400BP, WHG, CHG, Balkan_N, IronGates_Mesolithic, Anatolia_N, Afanasievo
OffordCluny203645	EHG, Anatolia_N	3.71874e-49	0.319	0.681	0.02	3355613	South_Africa_400BP, WHG, CHG, Balkan_N, Steppe, IronGates_Mesolithic, Afanasievo
OffordCluny203645	EHG, Balkan_N	3.83017e-58	0.346	0.654	0.022	3331113	South_Africa_400BP, WHG, CHG, Steppe, IronGates_Mesolithic, Anatolia_N, Afanasievo
OffordCluny203645	WHG, Anatolia_N	2.69587e-91	0.152	0.848	0.017	3353782	South_Africa_400BP, EHG, CHG, Balkan_N, Steppe, IronGates_Mesolithic, Afanasievo
OffordCluny203645	IronGates_Mesolithic, Anatolia_N	5.92204e-96	0.121	0.879	0.016	3349319	South_Africa_400BP, WHG, EHG, CHG, Balkan_N, Steppe, Afanasievo
OffordCluny203645	WHG, Balkan_N	3.75368e-100	0.147	0.853	0.018	3337169	South_Africa_400BP, EHG, CHG, Steppe, IronGates_Mesolithic, Anatolia_N, Afanasievo
OffordCluny203645	Balkan_N, IronGates_Mesolithic	1.39813e-110	0.898	0.102	0.018	3327460	South_Africa_400BP, WHG, EHG, CHG, Steppe, Anatolia_N, Afanasievo
OffordCluny203645	Steppe, IronGates_Mesolithic	5.63783e-119	1.129	-0.129	0.026	3368115	South_Africa_400BP, WHG, EHG, CHG, Balkan_N, Anatolia_N, Afanasievo
OffordCluny203645	IronGates_Mesolithic, Afanasievo	2.98697e-119	-0.2	1.2	0.032	3258743	South_Africa_400BP, WHG, EHG, CHG, Balkan_N, Steppe, Anatolia_N
OffordCluny203645	WHG, Steppe	4.943e-121	-0.167	1.167	0.033	3373648	South_Africa_400BP, EHG, CHG, Balkan_N, IronGates_Mesolithic, Anatolia_N, Afanasievo
OffordCluny203645	WHG, Afanasievo	2.75075e-125	-0.163	1.163	0.036	3264607	South_Africa_400BP, EHG, CHG, Balkan_N, Steppe, IronGates_Mesolithic, Anatolia_N
OffordCluny203645	EHG, IronGates_Mesolithic	1.10344e-153	1.838	-0.838	0.1	3352861	South_Africa_400BP, WHG, CHG, Balkan_N, Steppe, Anatolia_N, Afanasievo
OffordCluny203645	WHG, EHG	3.84998e-166	-1.148	2.148	0.163	3355858	South_Africa_400BP, CHG, Balkan_N, Steppe, IronGates_Mesolithic, Anatolia_N, Afanasievo
