# Supplementary material for: An individual with Sarmatian-related ancestry in Roman Britain
Source: Curr Biol. Author manuscript; Available in PMC 2025 Jun 24. (PMC7617811; doi:10.1016/j.cub.2023.11.049)
Supplement: Data S3 [file EMS206332-supplement-Data_S3.xlsx]

## Sheet: A
Data S3 A. Isotope data from the tooth enamel of a second molar from OffordCluny203645.
	Oxygen					Strontium			Lead
Sample	d13CV-PDB	d18OV-PDB	d18OV-SMOW	d18OV-SMOW*	d18OV-SMOW**	Sr ppm	87Sr/86Sr	2SE	Pb ppm	206Pb/204Pb	2SE	207Pb/204Pb	2SE	208Pb/204Pb	2SE	207Pb/206Pb	2SE	208Pb/206Pb	2SE
	carbonate	carbonate	carbonate	phosphate	precipitation
	measured	measured	calculated	calculated	calculated
	1sd = +/- 0.2	1sd = +/- 0.2	1sd = +/- 0.2	1sd = +/-0.28	1sd = +/-0.5
	(‰)	(‰)	(‰)	(‰)	(‰)
SK203645 (OffordCluny203645)	-4.9	-6.6	24.1	15.2	-10.4	104.2	0.709037	1.2e-05	1.43	18.6992	0.0008	15.6552	0.00074	38.6688	0.00205	0.83723	1e-05	2.068	4e-05

## Sheet: B
Data S3 B. Incremental dentine collagen carbon (δ13C) and nitrogen (δ15N) isotope data from a second molar of OffordCluny203645.
DU lab code	%N	δ15N	%C	δ13C	C:N
8587-01-01	15.06	7.63	43.56	-12.63	3.4
8587-02-01	14.93	6.86	42.64	-11.96	3.3
8587-03-01	14.78	7.42	43.12	-12.59	3.4
8587-04-01	14.52	7.64	41.52	-11.98	3.3
8587-05-01	14.09	9.9	40.81	-17.17	3.4
8587-06-01	14.17	9.33	40.4	-16.33	3.3
8587-07-01	13.5	9.04	39.13	-15.67	3.4
8587-08-01	11.99	9.09	35.98	-15.76	3.5
8587-09-01	13.61	8.89	38.67	-15.43	3.3
8587-10-01	11.25	8.77	32.74	-16.12	3.4
8587-11-01	7.44	8.84	22.75	-16.66	3.6
8587-12-01	10.37	9.29	29.72	-17	3.3
8587-13	9.13	9.18	25.79	-18.03	3.3
8587-14	6.77	8.21	19.56	-17.65	3.4
8587-15	8.17	9.67	24.48	-18.76	3.5
